# Supplementary material for: Food Security, Dietary Diversity, Dietary Patterns and the Double Burden of Malnutrition among School-Aged Children and Adolescents in Two Nigerian States
Source: Nutrients. 2022 Feb 14;14(4):789. doi: 10.3390/nu14040789 (PMC8875779; doi:10.3390/nu14040789)
Supplement: Supplementary file 1 [file nutrients-14-00789-s001.zip]

Archive with 1 entries (1 files):
- nutrients-1432767-supplementary.pdf
